# Supplementary material for: The Food Additive β-Caryophyllene Exerts Its Neuroprotective Effects Through the JAK2-STAT3-BACE1 Pathway
Source: Front Aging Neurosci. 2022 Feb 28;14:814432. doi: 10.3389/fnagi.2022.814432 (PMC8919047; doi:10.3389/fnagi.2022.814432)
Supplement: Supplementary file 4 [file Table_1.xlsx]

## Sheet: Sheet1
Table 1 Primer sequences used in the study
Gene	Primer Sequence (5′ -3′)
JAK2-F	AAGTGCGTGCGAGCGAAGATC
JAK2-R	ACTGCTGAATGAACCTGCGGAATC
STAT3-F	AGGGCTTCTCGTTCTGGGTCTG
STAT3-R	CTCCCGCTCCTTGCTGATGAAAC
BACE1-F	GTCCTTCCGCATCACCATCCTTC
BACE1-R	ACTGTGAGACGGCGAACTTGTAAC
GAPDH-F	GACATGCCGCCTGGAGAAAC
GSPDH-R	AGCCCAGGATGCCCTTTAGT
APP-F	AGGACTGACCACTCGACCAG
APP-R	CGGGGGTCTAGTTCTGCAT
