# Supplementary material for: The Food Additive β-Caryophyllene Exerts Its Neuroprotective Effects Through the JAK2-STAT3-BACE1 Pathway
Source: Front Aging Neurosci. 2022 Feb 28;14:814432. doi: 10.3389/fnagi.2022.814432 (PMC8919047; doi:10.3389/fnagi.2022.814432)
Supplement: Supplementary file 5 [file Table_2.xlsx]

## Sheet: Sheet1
Table 2 Results of molecular docking
NO.	Target	uniprot entrez id	pdb id	Ligand	Estimated ΔG kcal/mol
1	JAK2	O60674	5L3A	(+)-β-Caryophyllene	-6.87
2	CB2a	P34972	6KPC	(+)-β-Caryophyllene	-6.75
3	CB2a	P34972	6KPC	(-)-β-Caryophyllene	-6.74
4	STAT3	P40763	5AX3	(-)-β-Caryophyllene	-6.62
5	JAK2	O60674	5L3A	(-)-β-Caryophyllene	-6.6
6	STAT3	P40763	5AX3	(+)-β-Caryophyllene	-6.49
7	BACE1	P56817	7DCZ	(+)-β-Caryophyllene	-6.49
8	BACE1	P56817	7DCZ	(-)-β-Caryophyllene	-6.45
a cannabinoid receptor type 2.
