# Supplementary material for: The Food Additive β-Caryophyllene Exerts Its Neuroprotective Effects Through the JAK2-STAT3-BACE1 Pathway
Source: Front Aging Neurosci. 2022 Feb 28;14:814432. doi: 10.3389/fnagi.2022.814432 (PMC8919047; doi:10.3389/fnagi.2022.814432)
Supplement: Supplementary file 7 [file Table_4.xlsx]

## Sheet: Sheet1
Table 4 After 48 h of transfection, the effect of BCP on the viability of PC-12 cells for 24 h.
Treatment	Neuronal survival (% CCK-8 reduction)
CNa	100.0±1.09
EVGb	91.25±5.6ns
OEc	30.23±1.8**
5 μM BCPd	31.18±1.6
10 μM BCPd	34.66±0.3△
20 μM BCPd	35.61±0.5△
a the control group without special treatment. b the empty vector group, in which the PC-12 cells were transfected with plasmid vectors without gene fragments. c the group in which the PC-12 cells were transfected with human APP plasmid. d the group in which the PC-12 cells were transfected for 48 h and then incubated with different concentrations of BCP for 24 h. ns: no significant difference vs…
