# Supplementary material for: The Food Additive β-Caryophyllene Exerts Its Neuroprotective Effects Through the JAK2-STAT3-BACE1 Pathway
Source: Front Aging Neurosci. 2022 Feb 28;14:814432. doi: 10.3389/fnagi.2022.814432 (PMC8919047; doi:10.3389/fnagi.2022.814432)
Supplement: Supplementary file 8 [file Table_5.xls]

## Sheet: 0
	Well	Fluor	Target	Content	Sample	Biological Set Name	Cq	Cq Mean	Cq Std. Dev	Starting Quantity (SQ)	Log Starting Quantity	SQ Mean	SQ Std. Dev	Set Point	Well Note
	A07	SYBR	app	Unkn	CN		26.9042	26.9042	0				0	72			Figure 1-C	APP				average	△△Ct	2^-△△Ct
	A08	SYBR	app	Unkn	CN		26.81	26.81	0				0	72				CN	26.9042	14.2816	12.6227	12.5882	0.0344131	0.976429
	A09	SYBR	app	Unkn	CN		26.8902	26.8902	0				0	72				CN	26.81	14.1021	12.7079		0.119696	0.920382
	B07	SYBR	app	Unkn	VG		27.9823	27.9823	0				0	72				CN	26.8902	14.4561	12.4341		-0.154109	1.11273
	B08	SYBR	app	Unkn	VG		27.2677	27.2677	0				0	72				EVG	27.2677	14.5859	12.6818		0.0935182	0.937234
	B09	SYBR	app	Unkn	VG		27.2286	27.2286	0				0	72				EVG	27.2677	14.6031	12.6646		0.0763586	0.948449
	C07	SYBR	app	Unkn	APP		26.8611	26.8611	0				0	72				EVG	27.2286	14.7788	12.4498		-0.1384	1.10068
	C08	SYBR	app	Unkn	APP		26.9808	26.9808	0				0	72				OE	26.8611	15.0023	11.8588		-0.729482	1.65804
	C09	SYBR	app	Unkn	APP		26.9535	26.9535	0				0	72				OE	26.9808	15.0253	11.9555		-0.632732	1.5505
	D07	SYBR	APP'	Unkn	BC-5		26.8837	26.8837	0				0	72				OE	26.9535	15.0953	11.8582		-0.730041	1.65869
	D08	SYBR	APP'	Unkn	BC-5		26.8632	26.8632	0				0	72
	D09	SYBR	APP'	Unkn	BC-5		26.7812	26.7812	0				0	72
	E07	SYBR	APP'	Unkn	BC-10		26.9493	26.9493	0				0	72
	E08	SYBR	APP'	Unkn	BC-10		26.8725	26.8725	0				0	72
	E09	SYBR	APP'	Unkn	BC-10		26.7148	26.7148	0				0	72
	F07	SYBR	APP'	Unkn	BC-20		26.5153	26.5153	0				0	72
	F08	SYBR	APP'	Unkn	BC-20		26.5115	26.5115	0				0	72
	F09	SYBR	APP'	Unkn	BC-20		26.3479	26.3479	0				0	72
	G01	SYBR	BACE1	Unkn	CN		22.0623	22.0623	0				0	72
	G02	SYBR	BACE1	Unkn	0			0	0			0	0	72
	G03	SYBR	BACE1	Unkn	VG		22.5953	22.5953	0				0	72
	G04	SYBR	BACE1	Unkn	0			0	0			0	0	72
	G05	SYBR	BACE1	Unkn	APP		22.5899	22.5899	0				0	72
	G06	SYBR	BACE1	Unkn	0			0	0			0	0	72
	G07	SYBR	BACE1	Unkn	BC-5		22.5708	22.5708	0				0	72
	G08	SYBR	BACE1	Unkn	0			0	0			0	0	72
	G09	SYBR	BACE1	Unkn	BC-10		22.9228	22.9228	0				0	72
	G10	SYBR	BACE1	Unkn	0			0	0			0	0	72
	G11	SYBR	BACE1	Unkn	BC-20		22.7351	22.7351	0				0	72
	G12	SYBR	BACE1	Unkn	0			0	0			0	0	72
	H01	SYBR	BACE1	Unkn	CN		22.136	22.136	0				0	72
	H02	SYBR	BACE1	Unkn	CN		22.1117	22.1117	0				0	72
	H03	SYBR	BACE1	Unkn	VG		22.6769	22.6769	0				0	72
	H04	SYBR	BACE1	Unkn	VG		22.7085	22.7085	0				0	72
	H05	SYBR	BACE1	Unkn	APP		22.6813	22.6813	0				0	72
	H06	SYBR	BACE1	Unkn	APP		22.7375	22.7375	0				0	72
	H07	SYBR	BACE1	Unkn	BC-5		22.7013	22.7013	0				0	72
	H08	SYBR	BACE1	Unkn	BC-5		22.6864	22.6864	0				0	72
	H09	SYBR	BACE1	Unkn	BC-10		23.0528	23.0528	0				0	72
	H10	SYBR	BACE1	Unkn	BC-10		23.1023	23.1023	0				0	72
	H11	SYBR	BACE1	Unkn	BC-20		22.6543	22.6543	0				0	72
	H12	SYBR	BACE1	Unkn	BC-20		22.9788	22.9788	0				0	72
	A10	SYBR	GAPDH	Unkn	CN		14.2816	14.2816	0				0	72
	A11	SYBR	GAPDH	Unkn	CN		14.1021	14.1021	0				0	72
	A12	SYBR	GAPDH	Unkn	CN		14.4561	14.4561	0				0	72
	B10	SYBR	GAPDH	Unkn	VG		14.5859	14.5859	0				0	72
	B11	SYBR	GAPDH	Unkn	VG		14.6031	14.6031	0				0	72
	B12	SYBR	GAPDH	Unkn	VG		14.7788	14.7788	0				0	72
	C10	SYBR	GAPDH	Unkn	APP		15.0023	15.0023	0				0	72
	C11	SYBR	GAPDH	Unkn	APP		15.0253	15.0253	0				0	72
	C12	SYBR	GAPDH	Unkn	APP		15.0953	15.0953	0				0	72
	D10	SYBR	GAPDH	Unkn	BC-5		15.0376	15.0376	0				0	72
	D11	SYBR	GAPDH	Unkn	BC-5		15.0833	15.0833	0				0	72
	D12	SYBR	GAPDH	Unkn	BC-5		15.1354	15.1354	0				0	72
	E10	SYBR	GAPDH	Unkn	BC-10		14.827	14.827	0				0	72
	E11	SYBR	GAPDH	Unkn	BC-10		15.0276	15.0276	0				0	72
	E12	SYBR	GAPDH	Unkn	BC-10		14.9355	14.9355	0				0	72
	F10	SYBR	GAPDH	Unkn	BC-20		14.9169	14.9169	0				0	72
	F11	SYBR	GAPDH	Unkn	BC-20		14.8937	14.8937	0				0	72
	F12	SYBR	GAPDH	Unkn	BC-20		15.0546	15.0546	0				0	72
	A01	SYBR	jak2	Unkn	CN		23.1255	23.1255	0				0	72
	A02	SYBR	jak2	Unkn	CN		23.0333	23.0333	0				0	72
	A03	SYBR	jak2	Unkn	CN		22.9565	22.9565	0				0	72
	B01	SYBR	jak2	Unkn	VG		23.2575	23.2575	0				0	72
	B02	SYBR	jak2	Unkn	VG		23.089	23.089	0				0	72
	B03	SYBR	jak2	Unkn	VG		22.9934	22.9934	0				0	72
	C01	SYBR	jak2	Unkn	APP		23.3722	23.3722	0				0	72
	C02	SYBR	jak2	Unkn	APP		23.0731	23.0731	0				0	72
	C03	SYBR	jak2	Unkn	APP		23.0291	23.0291	0				0	72
	D01	SYBR	jak2	Unkn	BC-5		23.1943	23.1943	0				0	72
	D02	SYBR	jak2	Unkn	BC-5		23.4024	23.4024	0				0	72
	D03	SYBR	jak2	Unkn	BC-5		23.1299	23.1299	0				0	72
	E01	SYBR	jak2	Unkn	BC-10		23.561	23.561	0				0	72
	E02	SYBR	jak2	Unkn	BC-10		23.2266	23.2266	0				0	72
	E03	SYBR	jak2	Unkn	BC-10		23.231	23.231	0				0	72
	F01	SYBR	jak2	Unkn	BC-20		23.2778	23.2778	0				0	72
	F02	SYBR	jak2	Unkn	BC-20		23.147	23.147	0				0	72
	F03	SYBR	jak2	Unkn	BC-20		23.1252	23.1252	0				0	72
	A04	SYBR	stat3	Unkn	CN		21.2907	21.2907	0				0	72
	A05	SYBR	stat3	Unkn	CN		21.2188	21.2188	0				0	72
	A06	SYBR	stat3	Unkn	CN		21.2015	21.2015	0				0	72
	B04	SYBR	stat3	Unkn	VG		21.8121	21.8121	0				0	72
	B05	SYBR	stat3	Unkn	VG		21.74	21.74	0				0	72
	B06	SYBR	stat3	Unkn	VG		21.7698	21.7698	0				0	72
	C04	SYBR	stat3	Unkn	APP		21.7842	21.7842	0				0	72
	C05	SYBR	stat3	Unkn	APP		21.7768	21.7768	0				0	72
	C06	SYBR	stat3	Unkn	APP		21.7471	21.7471	0				0	72
	D04	SYBR	stat3	Unkn	BC-5		21.9435	21.9435	0				0	72
	D05	SYBR	stat3	Unkn	BC-5		21.7839	21.7839	0				0	72
	D06	SYBR	stat3	Unkn	BC-5		21.8759	21.8759	0				0	72
	E04	SYBR	stat3	Unkn	BC-10		22.2107	22.2107	0				0	72
	E05	SYBR	stat3	Unkn	BC-10		22.0796	22.0796	0				0	72
	E06	SYBR	stat3	Unkn	BC-10		22.0984	22.0984	0				0	72
	F04	SYBR	stat3	Unkn	BC-20		21.751	21.751	0				0	72
	F05	SYBR	stat3	Unkn	BC-20		21.855	21.855	0				0	72
	F06	SYBR	stat3	Unkn	BC-20		21.8625	21.8625	0				0	72

## Sheet: Run Information
File Name	admin_2020-04-16 17-17-02_CT015443.pcrd
Created By User	admin
Notes
ID
Run Started	04/16/2020 09:17:11 UTC
Run Ended	04/16/2020 11:07:25 UTC
Sample Vol	10
Lid Temp	105
Protocol File Name	扩增wys 17.11.7.prcl
Plate Setup File Name	20200416.pltd
Base Serial Number	CT015443
Optical Head Serial Number	785BR11851
CFX Manager Version	3.1.1517.0823.
