# Supplementary material for: The Food Additive β-Caryophyllene Exerts Its Neuroprotective Effects Through the JAK2-STAT3-BACE1 Pathway
Source: Front Aging Neurosci. 2022 Feb 28;14:814432. doi: 10.3389/fnagi.2022.814432 (PMC8919047; doi:10.3389/fnagi.2022.814432)
Supplement: Supplementary file 9 [file Table_6.xlsx]

## Sheet: 板 1 - Sheet1
软件版本	2.09.2
实验文件路径:
方案文件路径:
板编号	板 1
日期	2020-05-23
时间	15:03:08
检测仪类型:	Synergy H1
检测仪序列号:	161007C
检测类型	检测仪
程序详细信息
板类型	96 WELL PLATE
完成后弹出板
检测	吸收光 终点
	全板
	波长: 450
	检测速度: 正常, 延迟: 100 msec, 测量值/数据点: 8
结果
实际温度:	27.8
		1	2	3	4	5	6	7	8	9	10	11	12
	A	0.051	0.05	0.05	0.05	0.05	0.05	0.05	0.05	0.051	0.05	0.051	0.05	450
	B	0.05	3.445	2.248	1.474	1.418	1.48	0.909	0.194	0.05	0.05	0.05	0.05	450
	C	0.05	3.567	2.331	1.537	1.547	1.411	1.252	0.195	0.05	0.05	0.051	0.05	450
	D	0.051	3.653	2.119	1.557	1.471	1.322	1.341	0.187	0.051	0.05	0.05	0.05	450
	E	0.051	3.659	2.014	1.317	1.154	1.416	1.515	0.183	0.05	0.05	0.051	0.05	450
	F	0.05	3.739	2.593	1.177	1.064	1.343	1.359	0.183	0.05	0.05	0.051	0.05	450
	G	0.05	3.533	2.29	1.16	1.351	1.479	2.38	0.177	0.05	0.05	0.051	0.05	450
	H	0.051	0.05	0.05	0.05	0.05	0.05	0.05	0.05	0.05	0.051	0.05	0.051	450

## Sheet: 板 3 - Sheet1
软件版本	2.09.2
实验文件路径:
方案文件路径:
板编号	板 3
日期	2020-05-23
时间	15:05:56
检测仪类型:	Synergy H1
检测仪序列号:	161007C
检测类型	检测仪
程序详细信息
板类型	96 WELL PLATE
完成后弹出板
检测	吸收光 终点
	全板
	波长: 450
	检测速度: 正常, 延迟: 100 msec, 测量值/数据点: 4
结果
实际温度:	27.9
			CN	EVG	OE	Blank
The original data of Figure 1-D		1	2	3	4	5	6	7	8	9	10	11	12
	A	0.051	0.05	0.05	0.05	0.05	0.05	0.05	0.05	0.051	0.05	0.05	0.05	450
	B	0.05	3.478	3.664	1.448	0.177	0.05	0.05	0.05	0.051	0.05	0.05	0.05	450
	C	0.05	3.492	3.718	1.539	0.18	0.05	0.05	0.05	0.05	0.05	0.051	0.05	450
	D	0.051	3.678	3.537	1.467	0.173	0.05	0.05	0.05	0.051	0.05	0.05	0.05	450
	E	0.05	3.672	3.479	1.337	0.171	0.05	0.05	0.05	0.05	0.05	0.051	0.05	450
	F	0.05	3.692	3.548	1.149	0.17	0.05	0.05	0.05	0.05	0.05	0.051	0.05	450
	G	0.05	3.556	3.622	1.161	0.169	0.05	0.05	0.05	0.05	0.05	0.05	0.05	450
	H	0.051	0.05	0.05	0.05	0.05	0.05	0.05	0.05	0.05	0.051	0.05	0.051	450
