# Supplementary material for: The Food Additive β-Caryophyllene Exerts Its Neuroprotective Effects Through the JAK2-STAT3-BACE1 Pathway
Source: Front Aging Neurosci. 2022 Feb 28;14:814432. doi: 10.3389/fnagi.2022.814432 (PMC8919047; doi:10.3389/fnagi.2022.814432)
Supplement: Supplementary file 10 [file Table_7.xlsx]

## Sheet: 板 3 - Sheet1
软件版本	2.09.2
实验文件路径:
方案文件路径:
板编号	板 3
日期	2020-05-23
时间	15:01:14
检测仪类型:	Synergy H1
检测仪序列号:	161007C
检测类型	检测仪
程序详细信息
板类型	96 WELL PLATE
完成后弹出板
检测	吸收光 终点
	全板
	波长: 450
	检测速度: 正常, 延迟: 100 msec, 测量值/数据点: 8
结果
实际温度:	27.8			BC
			CN	5 (μM)	10 (μM)	15 (μM)	20 (μM)	25 (μM)	Blank
The original data of Table 3 and Figure 2-A.		1	2	3	4	5	6	7	8	9	10	11	12
	A	0.041	0.04	0.04	0.041	0.041	0.041	0.041	0.041	0.041	0.05	0.05	0.05	450
	B	0.04	3.816	3.717	3.735	3.813	3.846	3.55	0.145	0.041	0.051	0.05	0.05	450
	C	0.041	3.55	3.477	3.491	3.483	3.471	3.478	0.181	0.04	0.051	0.05	0.05	450
	D	0.04	3.514	3.58	3.797	3.601	3.513	3.733	0.193	0.04	0.051	0.051	0.05	450
	E	0.041	3.379	3.555	3.624	3.562	3.694	3.799	0.181	0.04	0.052	0.05	0.05	450
	F	0.04	3.669	3.685	3.697	3.765	3.758	3.633	0.178	0.041	0.053	0.051	0.051	450
	G	0.041	3.667	3.679	3.673	3.723	3.654	3.898	0.184	0.041	0.052	0.051	0.051	450
	H	0.041	0.041	0.042	0.041	0.041	0.042	0.041	0.04	0.04	0.056	0.051	0.051	450
