# Supplementary material for: The Food Additive β-Caryophyllene Exerts Its Neuroprotective Effects Through the JAK2-STAT3-BACE1 Pathway
Source: Front Aging Neurosci. 2022 Feb 28;14:814432. doi: 10.3389/fnagi.2022.814432 (PMC8919047; doi:10.3389/fnagi.2022.814432)
Supplement: Supplementary file 11 [file Table_8.xlsx]

## Sheet: 板 1 - Sheet1
软件版本	2.09.2
实验文件路径:
方案文件路径:
板编号	板 1
日期	2020-05-23
时间	15:03:08
检测仪类型:	Synergy H1
检测仪序列号:	161007C
检测类型	检测仪
程序详细信息
板类型	96 WELL PLATE
完成后弹出板
检测	吸收光 终点
	全板
	波长: 450
	检测速度: 正常, 延迟: 100 msec, 测量值/数据点: 8
结果
实际温度:	27.8
		1	2	3	4	5	6	7	8	9	10	11	12
	A	0.051	0.05	0.05	0.05	0.05	0.05	0.05	0.05	0.051	0.05	0.051	0.05	450
	B	0.05	3.445	2.248	1.474	1.418	1.48	0.909	0.194	0.05	0.05	0.05	0.05	450
	C	0.05	3.567	2.331	1.537	1.547	1.411	1.252	0.195	0.05	0.05	0.051	0.05	450
	D	0.051	3.653	2.119	1.557	1.471	1.322	1.341	0.187	0.051	0.05	0.05	0.05	450
	E	0.051	3.659	2.014	1.317	1.154	1.416	1.515	0.183	0.05	0.05	0.051	0.05	450
	F	0.05	3.739	2.593	1.177	1.064	1.343	1.359	0.183	0.05	0.05	0.051	0.05	450
	G	0.05	3.533	2.29	1.16	1.351	1.479	2.38	0.177	0.05	0.05	0.051	0.05	450
	H	0.051	0.05	0.05	0.05	0.05	0.05	0.05	0.05	0.05	0.051	0.05	0.051	450

## Sheet: 板 4 - Sheet1
软件版本	2.09.2
实验文件路径:
方案文件路径:
板编号	板 4
日期	2020-05-23
时间	15:07:25
检测仪类型:	Synergy H1
检测仪序列号:	161007C
检测类型	检测仪
程序详细信息
板类型	96 WELL PLATE
完成后弹出板
检测	吸收光 终点
	全板
	波长: 450
	检测速度: 正常, 延迟: 100 msec, 测量值/数据点: 8
结果
实际温度:	27.9					BC
			CN	EVG	OE	5 (μM)	10 (μM)	20 (μM)	Blank
the original data of Table 4 and Figure 2-B		1	2	3	4	5	6	7	8	9	10	11	12
	A	0.051	0.05	0.05	0.05	0.05	0.05	0.05	0.05	0.051	0.05	0.051	0.05	450
	B	0.05	3.482	3.715	1.421	1.542	1.526	0.96	0.173	0.051	0.05	0.05	0.05	450
	C	0.05	3.523	3.587	1.514	1.511	1.402	1.275	0.176	0.05	0.05	0.051	0.05	450
	D	0.051	3.642	3.466	1.458	1.546	1.272	1.342	0.17	0.051	0.055	0.05	0.05	450
	E	0.051	3.658	3.204	1.332	1.142	1.349	1.41	0.167	0.051	0.05	0.051	0.05	450
	F	0.05	3.731	3.421	1.138	1.025	1.352	1.344	0.166	0.05	0.05	0.051	0.05	450
	G	0.05	3.624	3.507	1.159	1.314	1.398	1.402	0.165	0.05	0.05	0.05	0.05	450
	H	0.051	0.05	0.05	0.05	0.05	0.05	0.05	0.05	0.05	0.051	0.05	0.051	450
