# Supplementary material for: The Food Additive β-Caryophyllene Exerts Its Neuroprotective Effects Through the JAK2-STAT3-BACE1 Pathway
Source: Front Aging Neurosci. 2022 Feb 28;14:814432. doi: 10.3389/fnagi.2022.814432 (PMC8919047; doi:10.3389/fnagi.2022.814432)
Supplement: Supplementary file 12 [file Table_9.xls]

## Sheet: 0
	Well	Fluor	Target	Content	Sample	Biological Set Name	Cq	Cq Mean	Cq Std. Dev	Starting Quantity (SQ)	Log Starting Quantity	SQ Mean	SQ Std. Dev	Set Point	Well Note
	A07	SYBR	app	Unkn	CN		26.9042	26.9042	0				0	72
	A08	SYBR	app	Unkn	CN		26.81	26.81	0				0	72
	A09	SYBR	app	Unkn	CN		26.8902	26.8902	0				0	72
	B07	SYBR	app	Unkn	VG		27.9823	27.9823	0				0	72			Figure4-A	APP				Average	△△Ct	2^-△△Ct
	B08	SYBR	app	Unkn	VG		27.2677	27.2677	0				0	72				CN	26.9042	14.2816	12.6227	12.5882	0.0344131	0.976429
	B09	SYBR	app	Unkn	VG		27.2286	27.2286	0				0	72				CN	26.81	14.1021	12.7079		0.119696	0.920382
	C07	SYBR	app	Unkn	APP		26.8611	26.8611	0				0	72				CN	26.8902	14.4561	12.4341		-0.154109	1.11273
	C08	SYBR	app	Unkn	APP		26.9808	26.9808	0				0	72				VG	27.2677	14.5859	12.6818		0.0935182	0.937234
	C09	SYBR	app	Unkn	APP		26.9535	26.9535	0				0	72				VG	27.2677	14.6031	12.6646		0.0763586	0.948449
	D07	SYBR	app	Unkn	BC-5		26.8837	26.8837	0				0	72				VG	27.2286	14.7788	12.4498		-0.1384	1.10068
	D08	SYBR	app	Unkn	BC-5		26.8632	26.8632	0				0	72				APP	26.8611	15.0023	11.8588		-0.729482	1.65804
	D09	SYBR	app	Unkn	BC-5		26.7812	26.7812	0				0	72				APP	26.9808	15.0253	11.9555		-0.632732	1.5505
	E07	SYBR	app	Unkn	BC-10		26.9493	26.9493	0				0	72				APP	26.9535	15.0953	11.8582		-0.730041	1.65869
	E08	SYBR	app	Unkn	BC-10		26.8725	26.8725	0				0	72				BC-5	26.8837	15.0376	11.8461		-0.74216	1.67268
	E09	SYBR	app	Unkn	BC-10		26.7148	26.7148	0				0	72				BC-5	26.8632	15.0376	11.8256		-0.762656	1.69661
	F07	SYBR	app	Unkn	BC-20		26.5153	26.5153	0				0	72				BC-5	26.7812	15.0376	11.7436		-0.844637	1.79581
	F08	SYBR	app	Unkn	BC-20		26.5115	26.5115	0				0	72				BC-10	26.9493	14.827	12.1223		-0.465934	1.38121
	F09	SYBR	app	Unkn	BC-20		26.3479	26.3479	0				0	72				BC-10	26.8725	14.827	12.0455		-0.542727	1.45672
	G01	SYBR	BACE1	Unkn	CN		22.0623	22.0623	0				0	72				BC-10	26.7148	14.9355	11.7793		-0.808941	1.75193
	G02	SYBR	BACE1	Unkn	0			0	0			0	0	72				BC-20	26.5153	14.9169	11.5985		-0.989781	1.98588
	G03	SYBR	BACE1	Unkn	VG		22.5953	22.5953	0				0	72				BC-20	26.5115	14.8937	11.6178		-0.970446	1.95945
	G04	SYBR	BACE1	Unkn	0			0	0			0	0	72				BC-20	26.3479	14.8937	11.4543		-1.13396	2.19461
	G05	SYBR	BACE1	Unkn	APP		22.5899	22.5899	0				0	72
	G06	SYBR	BACE1	Unkn	0			0	0			0	0	72			Figure4-D	BACE1				Average	△△Ct	2^-△△Ct
	G07	SYBR	BACE1	Unkn	BC-5		22.5708	22.5708	0				0	72				CN	22.0623	14.2816	7.78068	7.82344	-0.0427607	1.03008
	G08	SYBR	BACE1	Unkn	0			0	0			0	0	72				CN	22.136	14.1021	8.03398		0.210539	0.864215
	G09	SYBR	BACE1	Unkn	BC-10		22.9228	22.9228	0				0	72				CN	22.1117	14.4561	7.65566		-0.167778	1.12333
	G10	SYBR	BACE1	Unkn	0			0	0			0	0	72				VG	22.5953	14.5859	8.0094		0.185968	0.879059
	G11	SYBR	BACE1	Unkn	BC-20		22.7351	22.7351	0				0	72				VG	22.6769	14.6031	8.07379		0.250351	0.840692
	G12	SYBR	BACE1	Unkn	0			0	0			0	0	72				VG	22.7085	14.7788	7.92978		0.10634	0.928942
	H01	SYBR	BACE1	Unkn	CN		22.136	22.136	0				0	72				APP	22.5899	15.0023	7.58759		-0.235848	1.1776
	H02	SYBR	BACE1	Unkn	CN		22.1117	22.1117	0				0	72				APP	22.6813	15.0253	7.65596		-0.167475	1.12309
	H03	SYBR	BACE1	Unkn	VG		22.6769	22.6769	0				0	72				APP	22.7375	15.0953	7.64217		-0.181268	1.13388
	H04	SYBR	BACE1	Unkn	VG		22.7085	22.7085	0				0	72				BC-5	22.5708	15.0376	7.53322		-0.290218	1.22283
	H05	SYBR	BACE1	Unkn	APP		22.6813	22.6813	0				0	72				BC-5	22.7013	15.0833	7.61795		-0.205491	1.15308
	H06	SYBR	BACE1	Unkn	APP		22.7375	22.7375	0				0	72				BC-5	22.6864	15.1354	7.55101		-0.272429	1.20784
	H07	SYBR	BACE1	Unkn	BC-5		22.7013	22.7013	0				0	72				BC-10	22.9228	14.827	8.09582		0.272386	0.827949
	H08	SYBR	BACE1	Unkn	BC-5		22.6864	22.6864	0				0	72				BC-10	23.0528	15.0276	8.02519		0.201758	0.86949
	H09	SYBR	BACE1	Unkn	BC-10		23.0528	23.0528	0				0	72				BC-10	23.1023	14.9355	8.16681		0.343369	0.788198
	H10	SYBR	BACE1	Unkn	BC-10		23.1023	23.1023	0				0	72				BC-20	22.7351	14.9169	7.81823		-0.0052072	1.00362
	H11	SYBR	BACE1	Unkn	BC-20		22.6543	22.6543	0				0	72				BC-20	22.6543	14.8937	7.76059		-0.0628464	1.04452
	H12	SYBR	BACE1	Unkn	BC-20		22.9788	22.9788	0				0	72				BC-20	22.9788	15.0546	7.92414		0.100706	0.932577
	A10	SYBR	GAPDH	Unkn	CN		14.2816	14.2816	0				0	72
	A11	SYBR	GAPDH	Unkn	CN		14.1021	14.1021	0				0	72			Figure4-B	jak2				Average	△△Ct	2^-△△Ct
	A12	SYBR	GAPDH	Unkn	CN		14.4561	14.4561	0				0	72				CN	23.1255	14.2816	8.8439	8.75853	0.0853633	0.942547
	B10	SYBR	GAPDH	Unkn	VG		14.5859	14.5859	0				0	72				CN	23.0333	14.1021	8.93124		0.172711	0.887174
	B11	SYBR	GAPDH	Unkn	VG		14.6031	14.6031	0				0	72				CN	22.9565	14.4561	8.50046		-0.258074	1.19588
	B12	SYBR	GAPDH	Unkn	VG		14.7788	14.7788	0				0	72				VG	23.2575	14.5859	8.6716		-0.0869354	1.06211
	C10	SYBR	GAPDH	Unkn	APP		15.0023	15.0023	0				0	72				VG	23.089	14.6031	8.48591		-0.272626	1.208
	C11	SYBR	GAPDH	Unkn	APP		15.0253	15.0253	0				0	72				VG	23.089	14.7788	8.31023		-0.448303	1.36443
	C12	SYBR	GAPDH	Unkn	APP		15.0953	15.0953	0				0	72				APP	23.3722	15.0023	8.36987		-0.388657	1.30917
	D10	SYBR	GAPDH	Unkn	BC-5		15.0376	15.0376	0				0	72				APP	23.0731	15.0253	8.04776		-0.710775	1.63668
	D11	SYBR	GAPDH	Unkn	BC-5		15.0833	15.0833	0				0	72				APP	23.0291	15.0253	8.00376		-0.754769	1.68736
	D12	SYBR	GAPDH	Unkn	BC-5		15.1354	15.1354	0				0	72				BC-5	23.1943	15.0376	8.15668		-0.601857	1.51767
	E10	SYBR	GAPDH	Unkn	BC-10		14.827	14.827	0				0	72				BC-5	23.4024	15.0833	8.31909		-0.439443	1.35608
	E11	SYBR	GAPDH	Unkn	BC-10		15.0276	15.0276	0				0	72				BC-5	23.1299	15.1354	7.99446		-0.764074	1.69828
	E12	SYBR	GAPDH	Unkn	BC-10		14.9355	14.9355	0				0	72				BC-10	23.561	14.827	8.73401		-0.0245215	1.01714
	F10	SYBR	GAPDH	Unkn	BC-20		14.9169	14.9169	0				0	72				BC-10	23.2266	15.0276	8.19907		-0.559465	1.47372
	F11	SYBR	GAPDH	Unkn	BC-20		14.8937	14.8937	0				0	72				BC-10	23.231	14.9355	8.29547		-0.463059	1.37846
	F12	SYBR	GAPDH	Unkn	BC-20		15.0546	15.0546	0				0	72				BC-20	23.2778	14.9169	8.36088		-0.397657	1.31737
	A01	SYBR	jak2	Unkn	CN		23.1255	23.1255	0				0	72				BC-20	23.147	14.8937	8.2533		-0.50523	1.41935
	A02	SYBR	jak2	Unkn	CN		23.0333	23.0333	0				0	72				BC-20	23.1252	15.0546	8.0706		-0.687935	1.61098
	A03	SYBR	jak2	Unkn	CN		22.9565	22.9565	0				0	72
	B01	SYBR	jak2	Unkn	VG		23.2575	23.2575	0				0	72			Figure4-C	stat3				Average	△△Ct	2^-△△Ct
	B02	SYBR	jak2	Unkn	VG		23.089	23.089	0				0	72				CN	21.2907	14.2816	7.00908	6.95707	0.0520138	0.964589
	B03	SYBR	jak2	Unkn	VG		22.9934	22.9934	0				0	72				CN	21.2188	14.1021	7.11676		0.159686	0.89522
	C01	SYBR	jak2	Unkn	APP		23.3722	23.3722	0				0	72				CN	21.2015	14.4561	6.74537		-0.2117	1.15805
	C02	SYBR	jak2	Unkn	APP		23.0731	23.0731	0				0	72				VG	21.8121	14.5859	7.22617		0.269101	0.829837
	C03	SYBR	jak2	Unkn	APP		23.0291	23.0291	0				0	72				VG	21.74	14.6031	7.13691		0.179844	0.882799
	D01	SYBR	jak2	Unkn	BC-5		23.1943	23.1943	0				0	72				VG	21.7698	14.7788	6.99108		0.0340108	0.976701
	D02	SYBR	jak2	Unkn	BC-5		23.4024	23.4024	0				0	72				APP	21.7842	15.0023	6.78185		-0.175218	1.12914
	D03	SYBR	jak2	Unkn	BC-5		23.1299	23.1299	0				0	72				APP	21.7768	15.0253	6.75145		-0.205617	1.15318
	E01	SYBR	jak2	Unkn	BC-10		23.561	23.561	0				0	72				APP	21.7471	15.0953	6.65177		-0.305295	1.23567
	E02	SYBR	jak2	Unkn	BC-10		23.2266	23.2266	0				0	72				BC-5	21.9435	15.0376	6.90591		-0.0511614	1.0361
	E03	SYBR	jak2	Unkn	BC-10		23.231	23.231	0				0	72				BC-5	21.7839	15.0833	6.70062		-0.256452	1.19454
	F01	SYBR	jak2	Unkn	BC-20		23.2778	23.2778	0				0	72				BC-5	21.8759	15.1354	6.74046		-0.216613	1.162
	F02	SYBR	jak2	Unkn	BC-20		23.147	23.147	0				0	72				BC-10	22.2107	14.827	7.38376		0.426692	0.743966
	F03	SYBR	jak2	Unkn	BC-20		23.1252	23.1252	0				0	72				BC-10	22.0796	15.0276	7.05202		0.0949523	0.936303
	A04	SYBR	stat3	Unkn	CN		21.2907	21.2907	0				0	72				BC-10	22.0984	14.9355	7.16291		0.205839	0.867034
	A05	SYBR	stat3	Unkn	CN		21.2188	21.2188	0				0	72				BC-20	21.751	14.9169	6.83407		-0.122997	1.08899
	A06	SYBR	stat3	Unkn	CN		21.2015	21.2015	0				0	72				BC-20	21.855	14.8937	6.96138		0.00430963	0.997017
	B04	SYBR	stat3	Unkn	VG		21.8121	21.8121	0				0	72				BC-20	21.8625	15.0546	6.80784		-0.149226	1.10897
	B05	SYBR	stat3	Unkn	VG		21.74	21.74	0				0	72
	B06	SYBR	stat3	Unkn	VG		21.7698	21.7698	0				0	72
	C04	SYBR	stat3	Unkn	APP		21.7842	21.7842	0				0	72
	C05	SYBR	stat3	Unkn	APP		21.7768	21.7768	0				0	72
	C06	SYBR	stat3	Unkn	APP		21.7471	21.7471	0				0	72
	D04	SYBR	stat3	Unkn	BC-5		21.9435	21.9435	0				0	72
	D05	SYBR	stat3	Unkn	BC-5		21.7839	21.7839	0				0	72
	D06	SYBR	stat3	Unkn	BC-5		21.8759	21.8759	0				0	72
	E04	SYBR	stat3	Unkn	BC-10		22.2107	22.2107	0				0	72
	E05	SYBR	stat3	Unkn	BC-10		22.0796	22.0796	0				0	72
	E06	SYBR	stat3	Unkn	BC-10		22.0984	22.0984	0				0	72
	F04	SYBR	stat3	Unkn	BC-20		21.751	21.751	0				0	72
	F05	SYBR	stat3	Unkn	BC-20		21.855	21.855	0				0	72
	F06	SYBR	stat3	Unkn	BC-20		21.8625	21.8625	0				0	72

## Sheet: Run Information
File Name	admin_2020-04-16 17-17-02_CT015443.pcrd
Created By User	admin
Notes
ID
Run Started	04/16/2020 09:17:11 UTC
Run Ended	04/16/2020 11:07:25 UTC
Sample Vol	10
Lid Temp	105
Protocol File Name	扩增wys 17.11.7.prcl
Plate Setup File Name	20200416.pltd
Base Serial Number	CT015443
Optical Head Serial Number	785BR11851
CFX Manager Version	3.1.1517.0823.
